# Supplementary material for: Regulation of Stress-Activated Kinases in Response to Tacaribe Virus Infection and Its Implications for Viral Replication
Source: Viruses. 2022 Sep 12;14(9):2018. doi: 10.3390/v14092018 (PMC9505436; doi:10.3390/v14092018)
Supplement: Supplementary file 1 [file viruses-14-02018-s001.zip]

Archive with 2 entries (2 files):
- Suppl Figure 1.pdf
- Suppl Figure 2.pdf
